# Supplementary material for: A Genome-Wide RNA Interference Screen Identifies a Role for Wnt/β-Catenin Signaling during Rift Valley Fever Virus Infection
Source: J Virol. 2016 Jul 27;90(16):7084–97. doi: 10.1128/JVI.00543-16 (PMC4984662; doi:10.1128/JVI.00543-16)
Supplement: Supplemental material [file JVI.00543-16_zjv999181822sd1.xlsx]

## Sheet: HitList
TABLE S1- RNAi screening dataset and pathway analysis
		381 gene hit list below -1.30 SSMD value threshold shown in Figure 1B
		Highlighted genes are hits in Wnt Pathway when analyzed by PANTHER (http://www.pantherdb.org)
	SSMD value	Gene Symbol	Gene name
1	-13.6471	GCNT2	glucosaminyl (N-acetyl) transferase 2, I-branching enzyme (I blood group)
2	-12.9816	F13B	coagulation factor XIII, B polypeptide
3	-12.7947	COL13A1	collagen, type XIII, alpha 1
4	-12.6396	USP36	ubiquitin specific peptidase 36
5	-12.0486	MPV17	MpV17 mitochondrial inner membrane protein
6	-11.5859	BAT3	HLA-B associated transcript 3
7	-11.168	TIMM8B	translocase of inner mitochondrial membrane 8 homolog B (yeast)
8	-10.9244	CD82	CD82 molecule
9	-10.7882	B4GALT2	UDP-Gal:betaGlcNAc beta 1,4- galactosyltransferase, polypeptide 2
10	-10.7347	HSP90AA1	heat shock protein 90kDa alpha (cytosolic), class A member 1
11	-10.2768	SLC7A6OS	solute carrier family 7, member 6 opposite strand
12	-10.0902	CRISPLD1	cysteine-rich secretory protein LCCL domain containing 1
13	-9.93725	NQO2	NAD(P)H dehydrogenase, quinone 2
14	-9.39606	RNF151	ring finger protein 151
15	-9.00853	ABCF3	ATP-binding cassette, sub-family F (GCN20), member 3
16	-8.8498	AHNAK	AHNAK nucleoprotein
17	-8.27388	ZFAND5	zinc finger, AN1-type domain 5
18	-7.78335	WNT7B	wingless-type MMTV integration site family, member 7B
19	-7.26805	TGM1	transglutaminase 1 (K polypeptide epidermal type I, protein-glutamine-gamma-glutamyltransferase)
20	-6.97521	PLAGL2	pleiomorphic adenoma gene-like 2
21	-6.74706	RAPH1	Ras association (RalGDS/AF-6) and pleckstrin homology domains 1
22	-6.62899	PILRB	paired immunoglobin-like type 2 receptor beta
23	-6.58174	KRT6B	keratin 6B
24	-6.44082	OR5D16	olfactory receptor, family 5, subfamily D, member 16
25	-6.42727	C19orf55	chromosome 19 open reading frame 55
26	-6.41716	ZCCHC5	zinc finger, CCHC domain containing 5
27	-6.39375	FBLN7	fibulin 7
28	-6.27806	PPAPDC2	phosphatidic acid phosphatase type 2 domain containing 2
29	-5.88963	TLE1	transducin-like enhancer of split 1 (E(sp1) homolog, Drosophila)
30	-5.85144	ZNF160	zinc finger protein 160
31	-5.84503	VAV1	vav 1 guanine nucleotide exchange factor
32	-5.73491	TEKT4	tektin 4
33	-5.72227	AUTS2	autism susceptibility candidate 2
34	-5.71884	FKBP2	FK506 binding protein 2, 13kDa
35	-5.66585	NFRKB	nuclear factor related to kappaB binding protein
36	-5.62401	RHBDD3	rhomboid domain containing 3
37	-5.59639	WWOX	WW domain containing oxidoreductase
38	-5.55258	NLRP4	NLR family, pyrin domain containing 4
39	-5.26969	IGF1	insulin-like growth factor 1 (somatomedin C)
40	-5.04014	LRCH2	leucine-rich repeats and calponin homology (CH) domain containing 2
41	-5.00896	VDAC1	voltage-dependent anion channel 1
42	-4.95349	HEYL	hairy/enhancer-of-split related with YRPW motif-like
43	-4.89784	OR10G8	olfactory receptor, family 10, subfamily G, member 8
44	-4.87392	SULT1B1	sulfotransferase family, cytosolic, 1B, member 1
45	-4.81691	UBASH3A	ubiquitin associated and SH3 domain containing, A
46	-4.80039	SCN4B	sodium channel, voltage-gated, type IV, beta
47	-4.78437	LALBA	lactalbumin, alpha-
48	-4.57675	NDUFA2	NADH dehydrogenase (ubiquinone) 1 alpha subcomplex, 2, 8kDa
49	-4.55463	CCT6B	chaperonin containing TCP1, subunit 6B (zeta 2)
50	-4.55367	LRRC39	leucine rich repeat containing 39
51	-4.54355	UBE2C	ubiquitin-conjugating enzyme E2C
52	-4.46717	NDUFB5	NADH dehydrogenase (ubiquinone) 1 beta subcomplex, 5, 16kDa
53	-4.43819	GSTA3	glutathione S-transferase A3
54	-4.37202	RFC2	replication factor C (activator 1) 2, 40kDa
55	-4.37059	TARP	TCR gamma alternate reading frame protein
56	-4.37059	NSF	N-ethylmaleimide-sensitive factor
57	-4.36277	ZNF700	zinc finger protein 700
58	-4.24636	PTMA	prothymosin, alpha (gene sequence 28)
59	-4.15181	PRAM1	PML-RARA regulated adaptor molecule 1
60	-4.14805	NKD2	naked cuticle homolog 2 (Drosophila)
61	-4.13989	ADAT2	adenosine deaminase, tRNA-specific 2, TAD2 homolog (S. cerevisiae)
62	-4.03549	NCBP1	nuclear cap binding protein subunit 1, 80kDa
63	-3.98283	KLHL20	kelch-like 20 (Drosophila)
64	-3.96589	MRS2	MRS2 magnesium homeostasis factor homolog (S. cerevisiae)
65	-3.93381	CST3	cystatin C (amyloid angiopathy and cerebral hemorrhage)
66	-3.87844	FRAT2	frequently rearranged in advanced T-cell lymphomas 2
67	-3.87458	UBL4B	ubiquitin-like 4B
68	-3.84605	SLC14A2	solute carrier family 14 (urea transporter), member 2
69	-3.84191	ANKRD32	ankyrin repeat domain 32
70	-3.83745	PDGFB	platelet-derived growth factor beta polypeptide (simian sarcoma viral (v-sis) oncogene homolog)
71	-3.82897	PZP	pregnancy-zone protein
72	-3.81849	MT3	metallothionein 3
73	-3.79287	CCL5	chemokine (C-C motif) ligand 5
74	-3.78543	MYO10	myosin X
75	-3.78365	UBE2C	ubiquitin-conjugating enzyme E2C
76	-3.75391	STAM	signal transducing adaptor molecule (SH3 domain and ITAM motif) 1
77	-3.74399	CFI	complement factor I
78	-3.73449	CCNG1	cyclin G1
79	-3.72813	F12	coagulation factor XII (Hageman factor)
80	-3.72746	LY6H	lymphocyte antigen 6 complex, locus H
81	-3.66206	LAMP1	lysosomal-associated membrane protein 1
82	-3.63955	HOM-TES-103	hypothetical protein LOC25900
83	-3.62686	C3orf63	chromosome 3 open reading frame 63
84	-3.62452	PDZRN3	PDZ domain containing RING finger 3
85	-3.61117	XDH	xanthine dehydrogenase
86	-3.59427	EDARADD	EDAR-associated death domain
87	-3.52761	FLJ45803	FLJ45803 protein
88	-3.51554	ZNF471	zinc finger protein 471
89	-3.47467	CSTF2T	cleavage stimulation factor, 3' pre-RNA, subunit 2, 64kDa, tau variant
90	-3.42099	TNRC15	trinucleotide repeat containing 15
91	-3.37876	KPNA5	karyopherin alpha 5 (importin alpha 6)
92	-3.36806	KIF21A	kinesin family member 21A
93	-3.34522	PUS7L	pseudouridylate synthase 7 homolog (S. cerevisiae)-like
94	-3.34513	SARS	seryl-tRNA synthetase
95	-3.3413	DPH1	DPH1 homolog (S. cerevisiae)
96	-3.33572	CD200R1	CD200 receptor 1
97	-3.30631	UQCRQ	ubiquinol-cytochrome c reductase, complex III subunit VII, 9.5kDa
98	-3.30199	PABPC3	poly(A) binding protein, cytoplasmic 3
99	-3.26958	RABGGTB	Rab geranylgeranyltransferase, beta subunit
100	-3.25598	UNC119	unc-119 homolog (C. elegans)
101	-3.25451	TEF	thyrotrophic embryonic factor
102	-3.22267	NOV	nephroblastoma overexpressed gene
103	-3.20989	UCHL3	ubiquitin carboxyl-terminal esterase L3 (ubiquitin thiolesterase)
104	-3.20234	ATG9A	ATG9 autophagy related 9 homolog A (S. cerevisiae)
105	-3.20148	RANGAP1	Ran GTPase activating protein 1
106	-3.1981	CALN1	calneuron 1
107	-3.19638	NARS	asparaginyl-tRNA synthetase
108	-3.19432	KRT14	keratin 14 (epidermolysis bullosa simplex, Dowling-Meara, Koebner)
109	-3.14878	C20orf160	chromosome 20 open reading frame 160
110	-3.12952	WDR24	WD repeat domain 24
111	-3.12914	HSPBAP1	HSPBAP1
112	-3.1111	RAB33A	RAB33A, member RAS oncogene family
113	-3.07455	PRDM7	PR domain containing 7
114	-3.05784	DIS3L2	DIS3 mitotic control homolog (S. cerevisiae)-like 2
115	-3.01931	LOC648245	hypothetical LOC648245
116	-3.01454	CMTM2	CKLF-like MARVEL transmembrane domain containing 2
117	-2.99909	FLAD1	FAD1 flavin adenine dinucleotide synthetase homolog (S. cerevisiae)
118	-2.99077	TNXB	tenascin XB
119	-2.94707	HEXA	hexosaminidase A (alpha polypeptide)
120	-2.94548	N6AMT1	N-6 adenine-specific DNA methyltransferase 1 (putative)
121	-2.93784	UPRT	uracil phosphoribosyltransferase (FUR1) homolog (S. cerevisiae)
122	-2.9341	ACOX2	acyl-Coenzyme A oxidase 2, branched chain
123	-2.90832	VARS	valyl-tRNA synthetase
124	-2.88819	CPAMD8	C3 and PZP-like, alpha-2-macroglobulin domain containing 8
125	-2.88437	MEA1	male-enhanced antigen 1
126	-2.87231	ASB7	ankyrin repeat and SOCS box-containing 7
127	-2.84777	FAT2	FAT tumor suppressor homolog 2 (Drosophila)
128	-2.83697	RAPSN	receptor-associated protein of the synapse
129	-2.79924	SPRYD5	SPRY domain containing 5
130	-2.79494	MLH3	mutL homolog 3 (E. coli)
131	-2.79015	FBXW7	F-box and WD repeat domain containing 7
132	-2.7874	SPSB2	splA/ryanodine receptor domain and SOCS box containing 2
133	-2.78543	AMPD1	adenosine monophosphate deaminase 1 (isoform M)
134	-2.78349	MLLT3	myeloid/lymphoid or mixed-lineage leukemia (trithorax homolog, Drosophila); translocated to, 3
135	-2.77877	C10orf12	chromosome 10 open reading frame 12
136	-2.76981	TSC22D4	TSC22 domain family, member 4
137	-2.76661	C14orf93	chromosome 14 open reading frame 93
138	-2.76112	CCNA1	cyclin A1
139	-2.74972	CXCL2	chemokine (C-X-C motif) ligand 2
140	-2.74601	PRF1	perforin 1 (pore forming protein)
141	-2.74403	ACOX1	acyl-Coenzyme A oxidase 1, palmitoyl
142	-2.72942	CFC1	cripto, FRL-1, cryptic family 1
143	-2.71777	SC4MOL	sterol-C4-methyl oxidase-like
144	-2.7041	ACAD9	acyl-Coenzyme A dehydrogenase family, member 9
145	-2.683	FAM57B	family with sequence similarity 57, member B
146	-2.6742	HINT1	histidine triad nucleotide binding protein 1
147	-2.66789	NDUFS5	NADH dehydrogenase (ubiquinone) Fe-S protein 5, 15kDa (NADH-coenzyme Q reductase)
148	-2.65939	TRPS1	trichorhinophalangeal syndrome I
149	-2.64875	CHST14	carbohydrate (N-acetylgalactosamine 4-0) sulfotransferase 14
150	-2.64423	HCST	hematopoietic cell signal transducer
151	-2.63105	C1orf184	chromosome 1 open reading frame 184
152	-2.59694	COMMD3	COMM domain containing 3
153	-2.58012	B3GAT2	beta-1,3-glucuronyltransferase 2 (glucuronosyltransferase S)
154	-2.5776	SLC41A2	solute carrier family 41, member 2
155	-2.57679	MAGEH1	melanoma antigen family H, 1
156	-2.56528	C12orf60	chromosome 12 open reading frame 60
157	-2.56138	IFNA8	interferon, alpha 8
158	-2.55435	SNTB1	syntrophin, beta 1 (dystrophin-associated protein A1, 59kDa, basic component 1)
159	-2.55112	YIPF4	Yip1 domain family, member 4
160	-2.54994	PREX1	phosphatidylinositol 3,4,5-trisphosphate-dependent RAC exchanger 1
161	-2.53718	ZNF232	zinc finger protein 232
162	-2.52999	CEACAM7	carcinoembryonic antigen-related cell adhesion molecule 7
163	-2.52472	SOX12	SRY (sex determining region Y)-box 12
164	-2.5241	PDPN	podoplanin
165	-2.50808	ENSA	endosulfine alpha
166	-2.49883	C19orf12	chromosome 19 open reading frame 12
167	-2.48946	KRT33B	keratin 33B
168	-2.48676	OR4A47	olfactory receptor, family 4, subfamily A, member 47
169	-2.46731	DNHD1	dynein heavy chain domain 1
170	-2.4664	LPP	LIM domain containing preferred translocation partner in lipoma
171	-2.4256	MFAP3	microfibrillar-associated protein 3
172	-2.42026	METTL6	methyltransferase like 6
173	-2.41758	PFDN2	prefoldin subunit 2
174	-2.41096	KCNN3	potassium intermediate/small conductance calcium-activated channel, subfamily N, member 3
175	-2.40386	CCDC3	coiled-coil domain containing 3
176	-2.38222	ELP4	elongation protein 4 homolog (S. cerevisiae)
177	-2.37459	NFIA	nuclear factor I/A
178	-2.36597	HPDL	4-hydroxyphenylpyruvate dioxygenase-like
179	-2.35229	PIGQ	phosphatidylinositol glycan anchor biosynthesis, class Q
180	-2.33082	CFH	complement factor H
181	-2.32519	INDO	indoleamine-pyrrole 2,3 dioxygenase
182	-2.30975	GNG4	guanine nucleotide binding protein (G protein), gamma 4
183	-2.30906	SCGB2A2	secretoglobin, family 2A, member 2
184	-2.29621	ABCA13	ATP-binding cassette, sub-family A (ABC1), member 13
185	-2.2895	ATXN2	ataxin 2
186	-2.27835	AFF1	AF4/FMR2 family, member 1
187	-2.26866	FLRT1	fibronectin leucine rich transmembrane protein 1
188	-2.23555	KIAA1012	KIAA1012
189	-2.22519	DKFZp761E198	DKFZp761E198 protein
190	-2.2232	ACOT9	acyl-CoA thioesterase 9
191	-2.19873	ASAH1	N-acylsphingosine amidohydrolase (acid ceramidase) 1
192	-2.19541	IFNA4	interferon, alpha 4
193	-2.18091	TFAP2D	transcription factor AP-2 delta (activating enhancer binding protein 2 delta)
194	-2.17003	RAE1	RAE1 RNA export 1 homolog (S. pombe)
195	-2.16984	PROC	protein C (inactivator of coagulation factors Va and VIIIa)
196	-2.16526	SNCG	synuclein, gamma (breast cancer-specific protein 1)
197	-2.1625	FAM150A	family with sequence similarity 150, member A
198	-2.16148	FAU	Finkel-Biskis-Reilly murine sarcoma virus (FBR-MuSV) ubiquitously expressed
199	-2.158	SLC22A23	solute carrier family 22, member 23
200	-2.15743	POLDIP2	polymerase (DNA-directed), delta interacting protein 2
201	-2.14071	MOCS2	molybdenum cofactor synthesis 2
202	-2.13849	FAM83A	family with sequence similarity 83, member A
203	-2.13805	OR2J3	olfactory receptor, family 2, subfamily J, member 3
204	-2.13181	PLEK2	pleckstrin 2
205	-2.12063	PREPL	prolyl endopeptidase-like
206	-2.1124	UNC5B	unc-5 homolog B (C. elegans)
207	-2.10999	HTATIP2	HIV-1 Tat interactive protein 2, 30kDa
208	-2.0921	GAD2	glutamate decarboxylase 2 (pancreatic islets and brain, 65kDa)
209	-2.0885	OR10J5	olfactory receptor, family 10, subfamily J, member 5
210	-2.08175	KLF14	Kruppel-like factor 14
211	-2.07183	APOC3	apolipoprotein C-III
212	-2.06678	LRFN5	leucine rich repeat and fibronectin type III domain containing 5
213	-2.06289	OR11H1	olfactory receptor, family 11, subfamily H, member 1
214	-2.05778	BCL9	B-cell CLL/lymphoma 9
215	-2.05766	ZNF30	zinc finger protein 30
216	-2.04818	TMEM128	transmembrane protein 128
217	-2.04583	MAN1A1	mannosidase, alpha, class 1A, member 1
218	-2.03387	FAIM2	Fas apoptotic inhibitory molecule 2
219	-2.02371	PLEKHH3	PLEKHH3
220	-2.0172	PKD1L2	polycystic kidney disease 1-like 2
221	-2.0157	hCG_1790950	hCG1790950
222	-1.99362	C2CD2	C2 calcium-dependent domain containing 2
223	-1.99303	MTHFR	5,10-methylenetetrahydrofolate reductase (NADPH)
224	-1.97946	C2orf15	chromosome 2 open reading frame 15
225	-1.96376	SIAH2	seven in absentia homolog 2 (Drosophila)
226	-1.94501	SH2B1	SH2B adaptor protein 1
227	-1.94342	CHD6	chromodomain helicase DNA binding protein 6
228	-1.94208	FAM105B	family with sequence similarity 105, member B
229	-1.94015	PBRM1	polybromo 1
230	-1.93245	SLC18A1	solute carrier family 18 (vesicular monoamine), member 1
231	-1.93101	LOC646851	hypothetical LOC646851
232	-1.92422	TRAF2	TNF receptor-associated factor 2
233	-1.92324	TMEM77	transmembrane protein 77
234	-1.92129	CCL4	chemokine (C-C motif) ligand 4
235	-1.91449	SIX6	SIX homeobox 6
236	-1.91068	GSTM3	glutathione S-transferase M3 (brain)
237	-1.88941	FAM81A	family with sequence similarity 81, member A
238	-1.88113	LY6G6E	lymphocyte antigen 6 complex, locus G6E
239	-1.87879	TMEFF2	transmembrane protein with EGF-like and two follistatin-like domains 2
240	-1.87538	ZNF285A	zinc finger protein 285A
241	-1.87534	DHX35	DHX35
242	-1.87518	DCI	dodecenoyl-Coenzyme A delta isomerase (3,2 trans-enoyl-Coenzyme A isomerase)
243	-1.84468	CEBPE	CCAAT/enhancer binding protein (C/EBP), epsilon
244	-1.84262	USP4	ubiquitin specific peptidase 4 (proto-oncogene)
245	-1.8392	EDAR	ectodysplasin A receptor
246	-1.83445	DUOXA2	dual oxidase maturation factor 2
247	-1.83182	C17orf68	C17orf68
248	-1.82908	ATXN1	ataxin 1
249	-1.82839	KRTAP1-1	keratin associated protein 1-1
250	-1.824	DKFZP434B0335	DKFZP434B0335 protein
251	-1.80201	MICAL2	microtubule associated monoxygenase, calponin and LIM domain containing 2
252	-1.79249	KPNA3	karyopherin alpha 3 (importin alpha 4)
253	-1.7873	SRM	spermidine synthase
254	-1.77367	CCDC74B	coiled-coil domain containing 74B
255	-1.77319	CPSF4	cleavage and polyadenylation specific factor 4, 30kDa
256	-1.77101	CCDC70	coiled-coil domain containing 70
257	-1.77084	LDB3	LIM domain binding 3
258	-1.77015	SBNO2	strawberry notch homolog 2 (Drosophila)
259	-1.76861	E2F3	E2F transcription factor 3
260	-1.7649	SOCS6	suppressor of cytokine signaling 6
261	-1.76223	ZNF563	zinc finger protein 563
262	-1.76103	PEBP1	phosphatidylethanolamine binding protein 1
263	-1.75654	DENND2A	DENN/MADD domain containing 2A
264	-1.75427	TRIM16L	tripartite motif-containing 16-like
265	-1.75106	NNMT	nicotinamide N-methyltransferase
266	-1.74988	FAM58B	family with sequence similarity 58, member B
267	-1.74664	UGT2B28	UDP glucuronosyltransferase 2 family, polypeptide B28
268	-1.74558	KCTD2	potassium channel tetramerisation domain containing 2
269	-1.74379	PRRX1	paired related homeobox 1
270	-1.74189	UBC	ubiquitin C
271	-1.73584	NKX2-2	NK2 homeobox 2
272	-1.72846	LOC146325	similar to hypothetical protein FLJ13841
273	-1.71869	PRPF40B	PRP40 pre-mRNA processing factor 40 homolog B (S. cerevisiae)
274	-1.71281	IFNG	interferon, gamma
275	-1.71135	STARD6	StAR-related lipid transfer (START) domain containing 6
276	-1.69478	KIAA1407	KIAA1407
277	-1.69058	TIMM50	translocase of inner mitochondrial membrane 50 homolog (S. cerevisiae)
278	-1.68964	KCNJ16	potassium inwardly-rectifying channel, subfamily J, member 16
279	-1.68806	RBM17	RNA binding motif protein 17
280	-1.68432	CCND2	cyclin D2
281	-1.68233	C10orf11	chromosome 10 open reading frame 11
282	-1.67331	FLJ45717	FLJ45717 protein
283	-1.67235	CDC42EP4	CDC42 effector protein (Rho GTPase binding) 4
284	-1.66796	NIT1	nitrilase 1
285	-1.66671	ACAD8	acyl-Coenzyme A dehydrogenase family, member 8
286	-1.6566	SLCO4A1	solute carrier organic anion transporter family, member 4A1
287	-1.63536	TOMM20	TOMM20
288	-1.6334	NHEDC2	Na+/H+ exchanger domain containing 2
289	-1.63321	FOXI2	forkhead box I2
290	-1.63116	DVL2	dishevelled, dsh homolog 2 (Drosophila)
291	-1.60246	SKIV2L2	superkiller viralicidic activity 2-like 2 (S. cerevisiae)
292	-1.59953	DUT	deoxyuridine triphosphatase
293	-1.59803	PIN1	protein (peptidylprolyl cis/trans isomerase) NIMA-interacting 1
294	-1.58884	RAB11FIP1	RAB11 family interacting protein 1 (class I)
295	-1.58562	C20orf191	chromosome 20 open reading frame 191
296	-1.57053	CRB1	crumbs homolog 1 (Drosophila)
297	-1.57039	HERC5	hect domain and RLD 5
298	-1.56975	HOXD12	homeobox D12
299	-1.56717	OGG1	8-oxoguanine DNA glycosylase
300	-1.55992	LOC283804	similar to a disintegrin and metallopeptidase domain 6
301	-1.55164	NUDT15	nudix (nucleoside diphosphate linked moiety X)-type motif 15
302	-1.53998	C6orf128	chromosome 6 open reading frame 128
303	-1.53882	BTN3A3	butyrophilin, subfamily 3, member A3
304	-1.53142	ADAMTS6	ADAM metallopeptidase with thrombospondin type 1 motif, 6
305	-1.53089	UBE2U	ubiquitin-conjugating enzyme E2U (putative)
306	-1.52894	C20orf174	chromosome 20 open reading frame 174
307	-1.52062	HTR3C	5-hydroxytryptamine (serotonin) receptor 3, family member C
308	-1.51419	IFNE1	interferon epsilon 1
309	-1.51357	SHROOM2	shroom family member 2
310	-1.51311	LOC158345	similar to ribosomal protein L4
311	-1.51102	STRN3	striatin, calmodulin binding protein 3
312	-1.50931	LHX9	LIM homeobox 9
313	-1.5086	LIG3	ligase III, DNA, ATP-dependent
314	-1.50041	ZNF688	zinc finger protein 688
315	-1.49073	KRT2	keratin 2 (epidermal ichthyosis bullosa of Siemens)
316	-1.49022	GJB6	gap junction protein, beta 6, 30kDa
317	-1.48472	SEMA3F	sema domain, immunoglobulin domain (Ig), short basic domain, secreted, (semaphorin) 3F
318	-1.48235	NDUFA3	NADH dehydrogenase (ubiquinone) 1 alpha subcomplex, 3, 9kDa
319	-1.48202	CCNL1	cyclin L1
320	-1.48171	VPS4A	vacuolar protein sorting 4 homolog A (S. cerevisiae)
321	-1.47852	THRA	thyroid hormone receptor, alpha (erythroblastic leukemia viral (v-erb-a) oncogene homolog, avian)
322	-1.4768	LOC729747	similar to zinc finger protein 709
323	-1.46942	RNPEPL1	arginyl aminopeptidase (aminopeptidase B)-like 1
324	-1.46485	SRCRB4D	scavenger receptor cysteine rich domain containing, group B (4 domains)
325	-1.45948	ZNF583	zinc finger protein 583
326	-1.45792	ABCA10	ATP-binding cassette, sub-family A (ABC1), member 10
327	-1.4574	RUSC1	RUN and SH3 domain containing 1
328	-1.45563	PUS10	pseudouridylate synthase 10
329	-1.45497	ACTRT1	actin-related protein T1
330	-1.45342	SLC20A1	solute carrier family 20 (phosphate transporter), member 1
331	-1.45284	APCDD1	adenomatosis polyposis coli down-regulated 1
332	-1.45179	OR5T1	olfactory receptor, family 5, subfamily T, member 1
333	-1.45132	TNFSF4	tumor necrosis factor (ligand) superfamily, member 4 (tax-transcriptionally activated glycoprotein 1, 34kDa)
334	-1.45072	FAM40B	family with sequence similarity 40, member B
335	-1.45071	SOSTDC1	sclerostin domain containing 1
336	-1.44793	SIN3B	SIN3 homolog B, transcription regulator (yeast)
337	-1.44485	NAE1	NEDD8 activating enzyme E1 subunit 1
338	-1.44449	ATP6V0A2	ATPase, H+ transporting, lysosomal V0 subunit a2
339	-1.43895	OR52N1	olfactory receptor, family 52, subfamily N, member 1
340	-1.43796	KRTAP1-1	keratin associated protein 1-1
341	-1.43575	CACNB4	calcium channel, voltage-dependent, beta 4 subunit
342	-1.43447	TMEM166	transmembrane protein 166
343	-1.43433	SEPP1	selenoprotein P, plasma, 1
344	-1.42473	CPNE8	copine VIII
345	-1.42176	LYPLA3	lysophospholipase 3 (lysosomal phospholipase A2)
346	-1.41996	SPOCD1	SPOC domain containing 1
347	-1.4105	C1orf26	chromosome 1 open reading frame 26
348	-1.40459	NELL1	NEL-like 1 (chicken)
349	-1.39104	NPY6R	neuropeptide Y receptor Y6 (pseudogene)
350	-1.39098	NFKBIL2	nuclear factor of kappa light polypeptide gene enhancer in B-cells inhibitor-like 2
351	-1.38625	RAB11FIP2	RAB11 family interacting protein 2 (class I)
352	-1.38381	C19orf53	chromosome 19 open reading frame 53
353	-1.38091	PCK2	phosphoenolpyruvate carboxykinase 2 (mitochondrial)
354	-1.37986	GLI2	GLI-Kruppel family member GLI2
355	-1.3767	PRSS2	protease, serine, 2 (trypsin 2)
356	-1.37558	LOC145814	hypothetical protein LOC145814
357	-1.37551	NPPA	natriuretic peptide precursor A
358	-1.3751	NMT2	N-myristoyltransferase 2
359	-1.37286	KCTD15	KCTD15
360	-1.37138	ASNS	asparagine synthetase
361	-1.36955	PKD1	polycystic kidney disease 1 (autosomal dominant)
362	-1.36152	SPATA1	spermatogenesis associated 1
363	-1.35077	DUX1	double homeobox, 1
364	-1.34916	LOC283116	similar to Tripartite motif protein 49 (RING finger protein 18) (Testis-specific ring-finger protein)
365	-1.34638	SLC41A2	solute carrier family 41, member 2
366	-1.3404	OR51M1	olfactory receptor, family 51, subfamily M, member 1
367	-1.33962	PLP1	proteolipid protein 1 (Pelizaeus-Merzbacher disease, spastic paraplegia 2, uncomplicated)
368	-1.3388	RHBDF1	rhomboid 5 homolog 1 (Drosophila)
369	-1.33306	MIS12	MIS12, MIND kinetochore complex component, homolog (yeast)
370	-1.33284	OR4M2	olfactory receptor, family 4, subfamily M, member 2
371	-1.32835	NDUFA6	NADH dehydrogenase (ubiquinone) 1 alpha subcomplex, 6, 14kDa
372	-1.32803	ACRC	acidic repeat containing
373	-1.32515	MAD2L1	MAD2 mitotic arrest deficient-like 1 (yeast)
374	-1.32449	FAM134A	family with sequence similarity 134, member A
375	-1.32407	CWF19L2	CWF19-like 2, cell cycle control (S. pombe)
376	-1.32268	LYZL1	lysozyme-like 1
377	-1.32017	LRP6	low density lipoprotein receptor-related protein 6
378	-1.3194	MS4A5	membrane-spanning 4-domains, subfamily A, member 5
379	-1.31729	ZNF433	zinc finger protein 433
380	-1.31329	SERP1	stress-associated endoplasmic reticulum protein 1
381	-1.30559	METRN	meteorin, glial cell differentiation regulator

## Sheet: Panther
	Panther Pathway analysis (http://www.pantherdb.org)	** column C represents values shown in Supp. Fig 1A		**Column E represents values shown in Figure 1C
		Number of genes	Percentage of total hits (360)	Percentage of total genes
	Panther Pathway	within pathway	analyzed by Panther	in pathways (89)
1	Wnt signaling pathway (P00057)	8	0.022	0.09
2	Inflammation mediated by chemokine and cytokine signaling pathway (P00031)	7	0.019	0.079
3	p53 pathway (P00059)	4	0.011	0.045
4	Angiogenesis (P00005)	3	0.008	0.034
5	Alzheimer disease-presenilin pathway (P00004)	3	0.008	0.034
6	p53 pathway feedback loops 2 (P04398)	3	0.008	0.034
7	Blood coagulation (P00011)	3	0.008	0.034
8	Apoptosis signaling pathway (P00006)	2	0.006	0.022
9	5HT3 type receptor mediated signaling pathway (P04375)	2	0.006	0.022
10	Interferon-gamma signaling pathway (P00035)	2	0.006	0.022
11	5HT2 type receptor mediated signaling pathway (P04374)	2	0.006	0.022
12	Parkinson disease (P00049)	2	0.006	0.022
13	PDGF signaling pathway (P00047)	2	0.006	0.022
14	Notch signaling pathway (P00045)	2	0.006	0.022
15	Cell cycle (P00013)	2	0.006	0.022
16	Cadherin signaling pathway (P00012)	2	0.006	0.022
17	Axon guidance mediated by netrin (P00009)	1	0.003	0.011
18	Beta2 adrenergic receptor signaling pathway (P04378)	1	0.003	0.011
19	Beta1 adrenergic receptor signaling pathway (P04377)	1	0.003	0.011
20	De novo pyrimidine deoxyribonucleotide biosynthesis (P02739)	1	0.003	0.011
21	Ionotropic glutamate receptor pathway (P00037)	1	0.003	0.011
22	5HT4 type receptor mediated signaling pathway (P04376)	1	0.003	0.011
23	Purine metabolism (P02769)	1	0.003	0.011
24	Integrin signalling pathway (P00034)	1	0.003	0.011
25	5HT1 type receptor mediated signaling pathway (P04373)	1	0.003	0.011
26	Insulin/IGF pathway-protein kinase B signaling cascade (P00033)	1	0.003	0.011
27	Adrenaline and noradrenaline biosynthesis (P00001)	1	0.003	0.011
28	Insulin/IGF pathway-mitogen activated protein kinase kinase/MAP kinase cascade (P00032)	1	0.003	0.011
29	Asparagine and aspartate biosynthesis (P02730)	1	0.003	0.011
30	Ubiquitin proteasome pathway (P00060)	1	0.003	0.011
31	Synaptic_vesicle_trafficking (P05734)	1	0.003	0.011
32	GABA-B_receptor_II_signaling (P05731)	1	0.003	0.011
33	Huntington disease (P00029)	1	0.003	0.011
34	Endogenous_cannabinoid_signaling (P05730)	1	0.003	0.011
35	Heterotrimeric G-protein signaling pathway-rod outer segment phototransduction (P00028)	1	0.003	0.011
36	Heterotrimeric G-protein signaling pathway-Gq alpha and Go alpha mediated pathway (P00027)	1	0.003	0.011
37	Heterotrimeric G-protein signaling pathway-Gi alpha and Gs alpha mediated pathway (P00026)	1	0.003	0.011
38	Hedgehog signaling pathway (P00025)	1	0.003	0.011
39	Vasopressin synthesis (P04395)	1	0.003	0.011
40	Thyrotropin-releasing hormone receptor signaling pathway (P04394)	1	0.003	0.011
41	Adenine and hypoxanthine salvage pathway (P02723)	1	0.003	0.011
42	T cell activation (P00053)	1	0.003	0.011
43	FGF signaling pathway (P00021)	1	0.003	0.011
44	Oxytocin receptor mediated signaling pathway (P04391)	1	0.003	0.011
45	EGF receptor signaling pathway (P00018)	1	0.003	0.011
46	DNA replication (P00017)	1	0.003	0.011
47	PI3 kinase pathway (P00048)	1	0.003	0.011
48	Heme biosynthesis (P02746)	1	0.003	0.011
49	Gamma-aminobutyric acid synthesis (P04384)	1	0.003	0.011
50	Dopamine receptor mediated signaling pathway (P05912)	1	0.003	0.011
51	Salvage pyrimidine ribonucleotides (P02775)	1	0.003	0.011
52	B cell activation (P00010)	1	0.003	0.011
53	Angiotensin II-stimulated signaling through G proteins and beta-arrestin (P05911)	1	0.003	0.011
54	Cortocotropin releasing factor receptor signaling pathway (P04380)	1	0.003	0.011
55	Flavin biosynthesis (P02741)	1	0.003	0.011
56	Gonadotropin releasing hormone receptor pathway (P06664)	1	0.003	0.011
		SUM = 89	100	100
			Forumula = column C/360	Formula = column C/89

## Sheet: DAVID
	TOP 20 Functional Annotated Clusters from DAVID Bioinformatics Resource based on Enrichment Score
		http://david.abcc.ncifcrf.gov/home.jsp
Annotation Cluster 1	Category	Term	Count	%	PValue	Genes	List Total	Pop Hits	Pop Total	Fold Enrichment	Bonferroni	Benjamini	FDR
Enrichment Score: 1.998	INTERPRO	IPR006671:Cyclin, N-terminal	5	1.39665	0.00364278	CCND2, CCNL1, FAM58B, CCNA1, CCNG1	324	33	16659	7.7904	0.913915	0.558454	5.32639
	INTERPRO	IPR006670:Cyclin	5	1.39665	0.00731839	CCND2, CCNL1, FAM58B, CCNA1, CCNG1	324	40	16659	6.42708	0.992817	0.708877	10.4315
	SMART	SM00385:CYCLIN	5	1.39665	0.00844637	CCND2, CCNL1, FAM58B, CCNA1, CCNG1	185	40	9079	6.13446	0.726863	0.726863	9.66443
	SP_PIR_KEYWORDS	cyclin	5	1.39665	0.0131051	CCND2, CCNL1, FAM58B, CCNA1, CCNG1	353	50	19235	5.44901	0.993521	0.467358	16.7037
	INTERPRO	IPR013763:Cyclin-related	4	1.11732	0.0345327	CCND2, FAM58B, CCNA1, CCNG1	324	37	16659	5.55856	1	0.947766	40.9675
Annotation Cluster 2	Category	Term	Count	%	PValue	Genes	List Total	Pop Hits	Pop Total	Fold Enrichment	Bonferroni	Benjamini	FDR
Enrichment Score: 1.718	SP_PIR_KEYWORDS	wnt signaling pathway	9	2.51397	0.00183388	DVL2, WNT7B, NKD2, SOSTDC1, LRP6, FRAT2, TLE1, WWOX, BCL9	353	122	19235	4.01976	0.504004	0.208424	2.51104
	GOTERM_BP_FAT	GO:0016055~Wnt receptor signaling pathway	8	2.23464	0.0146141	DVL2, WNT7B, NKD2, SOSTDC1, LRP6, FRAT2, TLE1, BCL9	262	133	13528	3.10578	1	0.999998	22.0801
	KEGG_PATHWAY	hsa04310:Wnt signaling pathway	6	1.67598	0.261256	DVL2, WNT7B, NKD2, CCND2, LRP6, FRAT2	117	151	5085	1.72695	1	0.948344	97.1539
Annotation Cluster 3	Category	Term	Count	%	PValue	Genes	List Total	Pop Hits	Pop Total	Fold Enrichment	Bonferroni	Benjamini	FDR
Enrichment Score: 1.334	SP_PIR_KEYWORDS	FAD	9	2.51397	0.00118839	ACOX2, XDH, ACOX1, MTHFR, MICAL2, ACAD8, FLAD1, ACAD9, NQO2	353	114	19235	4.30185	0.365066	0.203173	1.63395
	INTERPRO	IPR013786:Acyl-CoA dehydrogenase/oxidase, N-terminal	4	1.11732	0.00224278	ACOX2, ACOX1, ACAD8, ACAD9	324	14	16659	14.6905	0.778834	0.778834	3.31147
	GOTERM_MF_FAT	GO:0003995~acyl-CoA dehydrogenase activity	4	1.11732	0.0026131	ACOX2, ACOX1, ACAD8, ACAD9	248	15	12983	13.9602	0.690316	0.690316	3.64172
	INTERPRO	IPR013764:Acyl-CoA oxidase/dehydrogenase, type1/2, C-terminal	4	1.11732	0.0027635	ACOX2, ACOX1, ACAD8, ACAD9	324	15	16659	13.7111	0.844271	0.605375	4.06553
	INTERPRO	IPR006091:Acyl-CoA oxidase/dehydrogenase, central region	4	1.11732	0.0027635	ACOX2, ACOX1, ACAD8, ACAD9	324	15	16659	13.7111	0.844271	0.605375	4.06553
	SP_PIR_KEYWORDS	Flavoprotein	8	2.23464	0.00353639	ACOX2, XDH, ACOX1, MTHFR, MICAL2, ACAD8, ACAD9, NQO2	353	107	19235	4.07403	0.741613	0.287036	4.7897
	GOTERM_MF_FAT	GO:0050660~FAD binding	5	1.39665	0.048181	ACOX2, XDH, ACOX1, ACAD8, ACAD9	248	72	12983	3.63547	1	0.98802	50.3471
	GOTERM_MF_FAT	GO:0048037~cofactor binding	10	2.7933	0.0488644	ACOX2, XDH, ACOX1, GAD2, NELL1, ASNS, ACAD8, ACAD9, WWOX, NQO2	248	249	12983	2.10244	1	0.976263	50.8501
	GOTERM_MF_FAT	GO:0050662~coenzyme binding	8	2.23464	0.0586367	ACOX2, XDH, ACOX1, NELL1, ACAD8, ACAD9, WWOX, NQO2	248	181	12983	2.31385	1	0.979085	57.5447
	UP_SEQ_FEATURE	binding site:FAD	3	0.837989	0.0613317	XDH, ACOX1, NQO2	353	22	19113	7.38334	1	0.999994	63.8013
	UP_SEQ_FEATURE	nucleotide phosphate-binding region:FAD	4	1.11732	0.102366	XDH, MICAL2, ACAD8, NQO2	353	61	19113	3.55046	1	0.99992	82.3387
	GOTERM_BP_FAT	GO:0055114~oxidation reduction	18	5.02793	0.112754	XDH, ACOX2, ACOX1, NDUFA2, NDUFB5, NDUFA3, HTATIP2, MICAL2, NELL1, NDUFA6, UQCRQ, SC4MOL, NDUFS5, MTHFR, ACAD8, ACAD9, WWOX, NQO2	262	639	13528	1.45447	1	0.997201	86.8322
	GOTERM_BP_FAT	GO:0046395~carboxylic acid catabolic process	5	1.39665	0.166959	ACOX2, ACOX1, GAD2, ACAD8, DCI	262	111	13528	2.32584	1	0.997482	95.4757
	GOTERM_BP_FAT	GO:0016054~organic acid catabolic process	5	1.39665	0.166959	ACOX2, ACOX1, GAD2, ACAD8, DCI	262	111	13528	2.32584	1	0.997482	95.4757
	SP_PIR_KEYWORDS	oxidoreductase	14	3.91061	0.231298	XDH, ACOX2, ACOX1, NDUFA2, NDUFB5, HTATIP2, NDUFA3, NDUFA6, SC4MOL, MTHFR, ACAD8, ACAD9, WWOX, NQO2	353	562	19235	1.3574	1	0.938657	97.3865
	GOTERM_CC_FAT	GO:0005777~peroxisome	4	1.11732	0.3096	ACOX2, XDH, ACOX1, MPV17	243	103	12782	2.04275	1	0.985353	99.2643
	GOTERM_CC_FAT	GO:0042579~microbody	4	1.11732	0.3096	ACOX2, XDH, ACOX1, MPV17	243	103	12782	2.04275	1	0.985353	99.2643
	GOTERM_MF_FAT	GO:0009055~electron carrier activity	6	1.67598	0.413135	ACOX2, XDH, ACOX1, ACAD8, ACAD9, NQO2	248	221	12983	1.42129	1	0.998683	99.9477
	SP_PIR_KEYWORDS	peroxisome	3	0.837989	0.492484	ACOX2, XDH, ACOX1	353	90	19235	1.81634	1	0.972632	99.9917
	UP_SEQ_FEATURE	active site:Proton acceptor	9	2.51397	0.921142	B3GAT2, XDH, ACOX1, HTATIP2, NIT1, SULT1B1, ACAD8, ACAD9, WWOX	353	658	19113	0.740578	1	1	100
Annotation Cluster 4	Category	Term	Count	%	PValue	Genes	List Total	Pop Hits	Pop Total	Fold Enrichment	Bonferroni	Benjamini	FDR
Enrichment Score: 1.265	INTERPRO	IPR019954:Ubiquitin conserved site	4	1.11732	0.0277405	UBC, UBL4B, FAU, BAT3	324	34	16659	6.04902	1	0.932843	34.4225
	INTERPRO	IPR000626:Ubiquitin	4	1.11732	0.0594976	UBC, UBL4B, FAU, BAT3	324	46	16659	4.47101	1	0.976421	60.1483
	SMART	SM00213:UBQ	4	1.11732	0.0659221	UBC, UBL4B, FAU, BAT3	185	46	9079	4.26745	0.999971	0.96913	55.8314
	INTERPRO	IPR019955:Ubiquitin supergroup	4	1.11732	0.0797143	UBC, UBL4B, FAU, BAT3	324	52	16659	3.95513	1	0.969468	71.2323
Annotation Cluster 5	Category	Term	Count	%	PValue	Genes	List Total	Pop Hits	Pop Total	Fold Enrichment	Bonferroni	Benjamini	FDR
Enrichment Score: 1.264	GOTERM_CC_FAT	GO:0030964~NADH dehydrogenase complex	5	1.39665	0.00798316	NDUFS5, NDUFB5, NDUFA2, NDUFA3, NDUFA6	243	42	12782	6.262	0.898158	0.680873	10.0817
	GOTERM_CC_FAT	GO:0005747~mitochondrial respiratory chain complex I	5	1.39665	0.00798316	NDUFS5, NDUFB5, NDUFA2, NDUFA3, NDUFA6	243	42	12782	6.262	0.898158	0.680873	10.0817
	GOTERM_CC_FAT	GO:0045271~respiratory chain complex I	5	1.39665	0.00798316	NDUFS5, NDUFB5, NDUFA2, NDUFA3, NDUFA6	243	42	12782	6.262	0.898158	0.680873	10.0817
	GOTERM_BP_FAT	GO:0006120~mitochondrial electron transport, NADH to ubiquinone	5	1.39665	0.00852698	NDUFS5, NDUFB5, NDUFA2, NDUFA3, NDUFA6	262	42	13528	6.14686	1	1	13.5085
	GOTERM_MF_FAT	GO:0003954~NADH dehydrogenase activity	5	1.39665	0.00882176	NDUFS5, NDUFB5, NDUFA2, NDUFA3, NDUFA6	248	43	12983	6.0873	0.981121	0.862598	11.8058
	GOTERM_MF_FAT	GO:0008137~NADH dehydrogenase (ubiquinone) activity	5	1.39665	0.00882176	NDUFS5, NDUFB5, NDUFA2, NDUFA3, NDUFA6	248	43	12983	6.0873	0.981121	0.862598	11.8058
	GOTERM_MF_FAT	GO:0050136~NADH dehydrogenase (quinone) activity	5	1.39665	0.00882176	NDUFS5, NDUFB5, NDUFA2, NDUFA3, NDUFA6	248	43	12983	6.0873	0.981121	0.862598	11.8058
	SP_PIR_KEYWORDS	mitochondrion inner membrane	10	2.7933	0.00933742	NDUFS5, NDUFB5, NDUFA2, MRS2, NDUFA3, NDUFA6, MPV17, TIMM50, UQCRQ, TIMM8B	353	193	19235	2.82332	0.972226	0.511654	12.1881
	GOTERM_CC_FAT	GO:0044455~mitochondrial membrane part	8	2.23464	0.00964572	NDUFS5, NDUFB5, NDUFA2, NDUFA3, NDUFA6, TOMM20, TIMM50, TIMM8B	243	125	12782	3.36645	0.936858	0.498722	12.0594
	SP_PIR_KEYWORDS	respiratory chain	6	1.67598	0.00969223	NDUFS5, NDUFB5, NDUFA2, NDUFA3, NDUFA6, UQCRQ	353	71	19235	4.6048	0.975778	0.4621	12.6229
	GOTERM_CC_FAT	GO:0070469~respiratory chain	6	1.67598	0.0137624	NDUFS5, NDUFB5, NDUFA2, NDUFA3, NDUFA6, UQCRQ	243	75	12782	4.20807	0.980736	0.546113	16.7845
	GOTERM_MF_FAT	GO:0016655~oxidoreductase activity, acting on NADH or NADPH, quinone or similar compound as acceptor	5	1.39665	0.0138668	NDUFS5, NDUFB5, NDUFA2, NDUFA3, NDUFA6	248	49	12983	5.34192	0.998081	0.875726	17.9612
	GOTERM_MF_FAT	GO:0016651~oxidoreductase activity, acting on NADH or NADPH	6	1.67598	0.0209139	NDUFS5, NDUFB5, NDUFA2, NDUFA3, NDUFA6, NQO2	248	83	12983	3.7844	0.999923	0.906257	25.893
	GOTERM_BP_FAT	GO:0042773~ATP synthesis coupled electron transport	5	1.39665	0.0227176	NDUFS5, NDUFB5, NDUFA2, NDUFA3, NDUFA6	262	56	13528	4.61014	1	0.999961	32.2557
	GOTERM_BP_FAT	GO:0042775~mitochondrial ATP synthesis coupled electron transport	5	1.39665	0.0227176	NDUFS5, NDUFB5, NDUFA2, NDUFA3, NDUFA6	262	56	13528	4.61014	1	0.999961	32.2557
	KEGG_PATHWAY	hsa05012:Parkinson's disease	8	2.23464	0.0262506	NDUFS5, NDUFB5, NDUFA2, NDUFA3, NDUFA6, SLC18A1, UQCRQ, VDAC1	117	128	5085	2.71635	0.973862	0.973862	26.8513
	GOTERM_CC_FAT	GO:0031967~organelle envelope	20	5.58659	0.0265536	NDUFA2, NDUFB5, NDUFA3, HTATIP2, NDUFA6, MPV17, RANGAP1, TIMM50, UQCRQ, DCI, TIMM8B, VDAC1, NDUFS5, MRS2, MAD2L1, RAE1, TOMM20, PEBP1, KPNA5, KPNA3	243	620	12782	1.6968	0.999533	0.721502	30.01
	GOTERM_CC_FAT	GO:0031975~envelope	20	5.58659	0.0275979	NDUFA2, NDUFB5, NDUFA3, HTATIP2, NDUFA6, MPV17, RANGAP1, TIMM50, UQCRQ, DCI, TIMM8B, VDAC1, NDUFS5, MRS2, MAD2L1, RAE1, TOMM20, PEBP1, KPNA5, KPNA3	243	622	12782	1.69134	0.999656	0.679998	30.9991
	GOTERM_CC_FAT	GO:0005743~mitochondrial inner membrane	12	3.35196	0.0314791	NDUFS5, NDUFB5, NDUFA2, MRS2, NDUFA3, NDUFA6, MPV17, TIMM50, UQCRQ, TIMM8B, DCI, VDAC1	243	306	12782	2.06278	0.99989	0.680012	34.5625
	GOTERM_CC_FAT	GO:0005746~mitochondrial respiratory chain	5	1.39665	0.0328983	NDUFS5, NDUFB5, NDUFA2, NDUFA3, NDUFA6	243	64	12782	4.10944	0.999928	0.653302	35.8224
	GOTERM_BP_FAT	GO:0022904~respiratory electron transport chain	5	1.39665	0.0349209	NDUFS5, NDUFB5, NDUFA2, NDUFA3, NDUFA6	262	64	13528	4.03387	1	0.996708	45.2491
	SP_PIR_KEYWORDS	electron transport	6	1.67598	0.0367008	NDUFS5, NDUFB5, NDUFA2, NDUFA3, NDUFA6, UQCRQ	353	100	19235	3.26941	0.999999	0.695866	40.4312
	GOTERM_CC_FAT	GO:0031966~mitochondrial membrane	14	3.91061	0.0371462	NDUFA2, NDUFB5, NDUFA3, NDUFA6, MPV17, TIMM50, UQCRQ, TIMM8B, DCI, VDAC1, MRS2, NDUFS5, TOMM20, PEBP1	243	394	12782	1.86906	0.999979	0.624972	39.461
	GOTERM_BP_FAT	GO:0006119~oxidative phosphorylation	6	1.67598	0.0410784	NDUFS5, NDUFB5, NDUFA2, NDUFA3, NDUFA6, ATP6V0A2	262	98	13528	3.16124	1	0.99668	50.8772
	GOTERM_CC_FAT	GO:0019866~organelle inner membrane	12	3.35196	0.0491851	NDUFS5, NDUFB5, NDUFA2, MRS2, NDUFA3, NDUFA6, MPV17, TIMM50, UQCRQ, TIMM8B, DCI, VDAC1	243	329	12782	1.91857	0.999999	0.698158	48.7627
	GOTERM_CC_FAT	GO:0005740~mitochondrial envelope	14	3.91061	0.055633	NDUFA2, NDUFB5, NDUFA3, NDUFA6, MPV17, TIMM50, UQCRQ, TIMM8B, DCI, VDAC1, MRS2, NDUFS5, TOMM20, PEBP1	243	419	12782	1.75755	1	0.714892	53.1828
	GOTERM_BP_FAT	GO:0022900~electron transport chain	6	1.67598	0.069713	NDUFS5, NDUFB5, NDUFA2, NDUFA3, NDUFA6, UQCRQ	262	114	13528	2.71756	1	0.998803	70.6128
	KEGG_PATHWAY	hsa00190:Oxidative phosphorylation	7	1.95531	0.0755766	NDUFS5, NDUFB5, NDUFA2, NDUFA3, NDUFA6, UQCRQ, ATP6V0A2	117	130	5085	2.34024	0.999979	0.972366	60.2954
	SP_PIR_KEYWORDS	mitochondrion	22	6.14525	0.0861506	NDUFA2, NDUFB5, NDUFA3, NIT1, NDUFA6, MPV17, TIMM50, PCK2, UQCRQ, DCI, TIMM8B, VDAC1, ACOT9, NDUFS5, MRS2, TOMM20, NHEDC2, ACAD8, OGG1, ACAD9, WWOX, DUT	353	832	19235	1.44084	1	0.836554	71.2965
	SP_PIR_KEYWORDS	ubiquinone	3	0.837989	0.103952	NDUFS5, NDUFB5, NDUFA3	353	30	19235	5.44901	1	0.864205	78.1439
	GOTERM_BP_FAT	GO:0045333~cellular respiration	5	1.39665	0.117902	NDUFS5, NDUFB5, NDUFA2, NDUFA3, NDUFA6	262	97	13528	2.66153	1	0.996622	88.0687
	KEGG_PATHWAY	hsa05010:Alzheimer's disease	7	1.95531	0.16731	NDUFS5, NDUFB5, NDUFA2, NDUFA3, NDUFA6, UQCRQ, NAE1	117	163	5085	1.86645	1	0.993374	88.3761
	KEGG_PATHWAY	hsa05016:Huntington's disease	7	1.95531	0.227305	NDUFS5, NDUFB5, NDUFA2, NDUFA3, NDUFA6, UQCRQ, VDAC1	117	180	5085	1.69017	1	0.970778	95.1735
	GOTERM_CC_FAT	GO:0044429~mitochondrial part	15	4.18994	0.238647	NDUFA2, NDUFB5, NDUFA3, NDUFA6, MPV17, TIMM50, UQCRQ, TIMM8B, DCI, VDAC1, MRS2, NDUFS5, POLDIP2, TOMM20, PEBP1	243	595	12782	1.32607	1	0.975286	97.3084
	GOTERM_CC_FAT	GO:0005739~mitochondrion	25	6.98324	0.243169	ACOX1, NDUFB5, MPV17, TIMM50, VARS, UQCRQ, DCI, ACOT9, MRS2, NDUFS5, ACAD8, ACAD9, WWOX, NDUFA2, NDUFA3, NDUFA6, PCK2, TIMM8B, VDAC1, POLDIP2, TOMM20, NHEDC2, PEBP1, OGG1, DUT	243	1087	12782	1.20977	1	0.96833	97.5128
	GOTERM_BP_FAT	GO:0006091~generation of precursor metabolites and energy	9	2.51397	0.258714	ACOX1, NDUFS5, NDUFB5, NDUFA2, NDUFA3, NDUFA6, UQCRQ, ATP6V0A2, EDARADD	262	313	13528	1.48467	1	0.997565	99.3739
	SP_PIR_KEYWORDS	nad	6	1.67598	0.267219	XDH, NDUFB5, NDUFA2, NDUFA3, NDUFA6, SC4MOL	353	189	19235	1.72984	1	0.932744	98.6533
	GOTERM_BP_FAT	GO:0015980~energy derivation by oxidation of organic compounds	5	1.39665	0.302443	NDUFS5, NDUFB5, NDUFA2, NDUFA3, NDUFA6	262	144	13528	1.79283	1	0.997259	99.7765
	GOTERM_CC_FAT	GO:0031090~organelle membrane	23	6.42458	0.419341	ACOX1, NDUFA2, NDUFB5, NDUFA3, DUOXA2, NDUFA6, MPV17, TIMM50, MAN1A1, UQCRQ, DCI, TIMM8B, SC4MOL, VDAC1, NDUFS5, GAD2, MRS2, RAE1, TOMM20, VPS4A, PEBP1, RAB11FIP1, ATP6V0A2	243	1096	12782	1.10385	1	0.990856	99.9259
	UP_SEQ_FEATURE	transit peptide:Mitochondrion	9	2.51397	0.631716	ACOT9, NDUFB5, MRS2, TIMM50, ACAD8, PCK2, ACAD9, DCI, DUT	353	467	19113	1.04347	1	0.999999	100
	SP_PIR_KEYWORDS	transit peptide	9	2.51397	0.645796	ACOT9, NDUFB5, MRS2, TIMM50, ACAD8, PCK2, ACAD9, DCI, DUT	353	476	19235	1.03027	1	0.989508	99.9999
	GOTERM_BP_FAT	GO:0016310~phosphorylation	7	1.95531	0.998475	NDUFS5, NDUFB5, NDUFA2, NDUFA3, NDUFA6, IFNG, ATP6V0A2	262	800	13528	0.451794	1	1	100
	GOTERM_BP_FAT	GO:0006793~phosphorus metabolic process	9	2.51397	0.99879	NDUFS5, NDUFB5, NDUFA2, NDUFA3, SLC20A1, NDUFA6, IFNG, TIMM50, ATP6V0A2	262	973	13528	0.477597	1	1	100
	GOTERM_BP_FAT	GO:0006796~phosphate metabolic process	9	2.51397	0.99879	NDUFS5, NDUFB5, NDUFA2, NDUFA3, SLC20A1, NDUFA6, IFNG, TIMM50, ATP6V0A2	262	973	13528	0.477597	1	1	100
Annotation Cluster 6	Category	Term	Count	%	PValue	Genes	List Total	Pop Hits	Pop Total	Fold Enrichment	Bonferroni	Benjamini	FDR
Enrichment Score: 1.174	SP_PIR_KEYWORDS	egf-like domain	11	3.07263	0.0100796	TMEFF2, PRF1, F12, TNXB, CRB1, NELL1, FAT2, LRP6, FBLN7, CFC1, PROC	353	230	19235	2.60605	0.97914	0.424692	13.0952
	INTERPRO	IPR006210:EGF-like	10	2.7933	0.0167602	TMEFF2, F12, TNXB, CRB1, NELL1, FAT2, LRP6, FBLN7, CFC1, PROC	324	201	16659	2.55804	0.999988	0.896859	22.3922
	SMART	SM00181:EGF	10	2.7933	0.0209623	TMEFF2, F12, TNXB, CRB1, NELL1, FAT2, LRP6, FBLN7, CFC1, PROC	185	201	9079	2.44158	0.960888	0.802232	22.4193
	UP_SEQ_FEATURE	domain:EGF-like 2	6	1.67598	0.0232883	F12, TNXB, CRB1, FAT2, LRP6, PROC	353	88	19113	3.69167	1	0.999998	31.498
	INTERPRO	IPR000742:EGF-like, type 3	9	2.51397	0.035714	TMEFF2, F12, TNXB, CRB1, NELL1, FAT2, FBLN7, CFC1, PROC	324	194	16659	2.38531	1	0.933823	42.0416
	INTERPRO	IPR006209:EGF	7	1.95531	0.037353	TMEFF2, F12, CRB1, FAT2, LRP6, FBLN7, PROC	324	127	16659	2.83399	1	0.922556	43.5017
	INTERPRO	IPR013032:EGF-like region, conserved site	11	3.07263	0.0599141	TMEFF2, PRF1, F12, TNXB, CRB1, NELL1, FAT2, LRP6, FBLN7, CFC1, PROC	324	293	16659	1.93032	1	0.968567	60.4122
	UP_SEQ_FEATURE	domain:EGF-like 1	6	1.67598	0.0711519	F12, CRB1, NELL1, FAT2, LRP6, PROC	353	120	19113	2.70722	1	0.999909	69.4252
	UP_SEQ_FEATURE	domain:EGF-like 3	4	1.11732	0.160296	TNXB, CRB1, NELL1, LRP6	353	75	19113	2.88771	1	0.999513	93.9483
	INTERPRO	IPR001881:EGF-like calcium-binding	4	1.11732	0.285352	CRB1, NELL1, FBLN7, PROC	324	96	16659	2.14236	1	0.99842	99.3519
	INTERPRO	IPR018097:EGF-like calcium-binding, conserved site	4	1.11732	0.285352	CRB1, NELL1, FBLN7, PROC	324	96	16659	2.14236	1	0.99842	99.3519
	INTERPRO	IPR000152:EGF-type aspartate/asparagine hydroxylation conserved site	4	1.11732	0.290642	CRB1, NELL1, FBLN7, PROC	324	97	16659	2.12027	1	0.998044	99.4202
	SMART	SM00179:EGF_CA	4	1.11732	0.308327	CRB1, NELL1, FBLN7, PROC	185	96	9079	2.04482	1	0.956433	98.7933
Annotation Cluster 7	Category	Term	Count	%	PValue	Genes	List Total	Pop Hits	Pop Total	Fold Enrichment	Bonferroni	Benjamini	FDR
Enrichment Score: 1.172	UP_SEQ_FEATURE	domain:PDZ	6	1.67598	0.0527938	DVL2, SHROOM2, PREX1, SNTB1, LDB3, AHNAK	353	110	19113	2.95334	1	1	58.1375
	INTERPRO	IPR001478:PDZ/DHR/GLGF	7	1.95531	0.0703265	DVL2, SHROOM2, PREX1, SNTB1, LDB3, PDZRN3, AHNAK	324	149	16659	2.41555	1	0.961876	66.5024
	SMART	SM00228:PDZ	7	1.95531	0.0821668	DVL2, SHROOM2, PREX1, SNTB1, LDB3, PDZRN3, AHNAK	185	149	9079	2.30557	0.999998	0.927461	64.2057
Annotation Cluster 8	Category	Term	Count	%	PValue	Genes	List Total	Pop Hits	Pop Total	Fold Enrichment	Bonferroni	Benjamini	FDR
Enrichment Score: 1.058	INTERPRO	IPR004046:Glutathione S-transferase, C-terminal	3	0.837989	0.0617818	GSTM3, GSTA3, VARS	324	21	16659	7.34524	1	0.96299	61.5755
	INTERPRO	IPR004045:Glutathione S-transferase, N-terminal	3	0.837989	0.0671137	GSTM3, GSTA3, VARS	324	22	16659	7.01136	1	0.964373	64.7235
	INTERPRO	IPR017933:Glutathione S-transferase/chloride channel, C-terminal	3	0.837989	0.114418	GSTM3, GSTA3, VARS	324	30	16659	5.14167	1	0.986399	83.8369
	UP_SEQ_FEATURE	domain:GST C-terminal	3	0.837989	0.123116	GSTM3, GSTA3, VARS	353	33	19113	4.92223	1	0.999845	87.8672
Annotation Cluster 9	Category	Term	Count	%	PValue	Genes	List Total	Pop Hits	Pop Total	Fold Enrichment	Bonferroni	Benjamini	FDR
Enrichment Score: 1.032	GOTERM_CC_FAT	GO:0005615~extracellular space	24	6.70391	0.00554948	LALBA, F12, TNXB, PZP, CMTM2, TNFSF4, CXCL2, CST3, IGF1, CCL5, CCL4, METRN, CPAMD8, PRSS2, SOSTDC1, SEMA3F, IFNA4, APOC3, IFNG, CFH, PEBP1, IFNA8, CFI, SEPP1	243	685	12782	1.84295	0.795258	0.795258	7.11263
	GOTERM_CC_FAT	GO:0044421~extracellular region part	30	8.37989	0.00827704	LALBA, PZP, CXCL2, CCL5, CCL4, NOV, METRN, PRSS2, SEMA3F, SOSTDC1, APOC3, IFNA4, IFNG, CFH, CFI, SEPP1, IFNA8, F12, FLRT1, TNXB, TNFSF4, CMTM2, COL13A1, CST3, IGF1, ADAMTS6, WNT7B, CPAMD8, FBLN7, PEBP1	243	960	12782	1.64378	0.906405	0.54597	10.4343
	GOTERM_CC_FAT	GO:0005576~extracellular region	48	13.4078	0.0689378	LALBA, PRF1, PZP, PDGFB, NELL1, CXCL2, CCL5, CCL4, NOV, F13B, METRN, FAM150A, CRB1, CRISPLD1, PRSS2, SOSTDC1, SEMA3F, IFNG, IFNA4, APOC3, CFH, IFNA8, SEPP1, CFI, C14ORF93, CD200R1, TMEFF2, F12, FLRT1, C2CD2, TNXB, CMTM2, TNFSF4, COL13A1, CST3, IGF1, PROC, LYZL1, ADAMTS6, WNT7B, CPAMD8, CCDC70, SRCRB4D, KRTAP1-1, FBLN7, PEBP1, SCGB2A2, NPPA	243	2010	12782	1.25614	1	0.742608	61.2113
	SP_PIR_KEYWORDS	Secreted	40	11.1732	0.0770875	LALBA, XDH, PRF1, PZP, PDGFB, NELL1, CXCL2, CCL5, CCL4, NOV, METRN, FAM150A, CRB1, CRISPLD1, PRSS2, SEMA3F, SOSTDC1, IFNA4, APOC3, IFNG, CFH, IFNA8, CFI, SEPP1, C14ORF93, CD200R1, TMEFF2, F12, C2CD2, TNXB, CST3, IGF1, LYZL1, ADAMTS6, WNT7B, CPAMD8, CCDC70, SRCRB4D, FBLN7, NPPA	353	1689	19235	1.29047	1	0.817766	67.0911
	SP_PIR_KEYWORDS	disulfide bond	64	17.8771	0.0909445	PZP, PDGFB, OR2J3, NELL1, HEXA, NOV, UNC5B, SOSTDC1, SEMA3F, CEACAM7, CFH, CFI, CD200R1, TMEFF2, F12, OR4A47, OR4M2, CST3, OR10J5, MAN1A1, EDAR, CFC1, TIMM8B, PROC, HCST, LYZL1, ADAMTS6, SRCRB4D, MFAP3, BTN3A3, NPPA, LALBA, XDH, PRF1, CXCL2, NPY6R, CCL5, CCL4, PKD1L2, F13B, OR10G8, CRB1, CRISPLD1, PRSS2, OR52N1, LY6H, FAT2, IFNA4, PKD1, IFNA8, HTR3C, PLP1, NDUFA2, TNFSF4, TNXB, B4GALT2, COL13A1, …	353	2924	19235	1.19267	1	0.838163	73.3137
	UP_SEQ_FEATURE	disulfide bond	61	17.0391	0.125948	PDGFB, OR2J3, NELL1, HEXA, NOV, UNC5B, SOSTDC1, SEMA3F, CEACAM7, CFH, CFI, CD200R1, TMEFF2, F12, OR4A47, OR4M2, CST3, OR10J5, MAN1A1, EDAR, CFC1, TIMM8B, PROC, LYZL1, ADAMTS6, SRCRB4D, MFAP3, BTN3A3, NPPA, LALBA, XDH, PRF1, CXCL2, NPY6R, CCL5, CCL4, PKD1L2, F13B, OR10G8, CRB1, CRISPLD1, PRSS2, OR52N1, LY6H, FAT2, IFNA4, PKD1, IFNA8, HTR3C, PLP1, NDUFA2, TNFSF4, TNXB, B4GALT2, IGF1, OR11H1, LAMP1,…	353	2819	19113	1.17163	1	0.999794	88.4813
	SP_PIR_KEYWORDS	signal	68	18.9944	0.156577	PZP, PDGFB, NELL1, HEXA, APCDD1, ASAH1, NOV, METRN, FAM150A, UNC5B, SOSTDC1, SEMA3F, IFNG, CEACAM7, CFH, SEPP1, CFI, PILRB, C14ORF93, CD200R1, TMEFF2, F12, C2CD2, PDPN, CST3, EDAR, CFC1, PROC, HCST, LYZL1, ADAMTS6, CCDC3, PLEKHH3, CPAMD8, SRCRB4D, MFAP3, BTN3A3, SCGB2A2, NPPA, FKBP2, LALBA, PRF1, CXCL2, CCL5, CCL4, PKD1L2, F13B, CRB1, CRISPLD1, PRSS2, LY6H, APOC3, FAT2, IFNA4, PKD1, IFNA8, LRFN5,…	353	3250	19235	1.1401	1	0.918071	90.5509
	UP_SEQ_FEATURE	signal peptide	68	18.9944	0.170204	PZP, PDGFB, NELL1, HEXA, APCDD1, ASAH1, NOV, METRN, FAM150A, UNC5B, SOSTDC1, SEMA3F, IFNG, CEACAM7, CFH, SEPP1, CFI, PILRB, C14ORF93, CD200R1, TMEFF2, F12, C2CD2, PDPN, CST3, EDAR, CFC1, PROC, HCST, LYZL1, ADAMTS6, CCDC3, PLEKHH3, CPAMD8, SRCRB4D, MFAP3, BTN3A3, SCGB2A2, NPPA, FKBP2, LALBA, PRF1, CXCL2, CCL5, CCL4, PKD1L2, F13B, CRB1, CRISPLD1, PRSS2, LY6H, APOC3, FAT2, IFNA4, PKD1, IFNA8, LRFN5,…	353	3250	19113	1.13287	1	0.999481	94.9983
	SP_PIR_KEYWORDS	glycoprotein	75	20.9497	0.759869	PZP, HEXA, NELL1, OR2J3, APCDD1, ASAH1, NOV, UNC5B, SOSTDC1, SEMA3F, IFNG, CFH, CEACAM7, CHST14, SEPP1, CFI, PILRB, CD200R1, TMEFF2, F12, DUOXA2, SLCO4A1, PDPN, SLC22A23, OR4A47, OR4M2, OR10J5, MAN1A1, EDAR, CFC1, PROC, HCST, LYZL1, ADAMTS6, CPAMD8, CD82, MFAP3, BTN3A3, SCGB2A2, FAIM2, XDH, LALBA, PRF1, GCNT2, OR5D16, NPY6R, CCL5, PKD1L2, F13B, OR10G8, CRB1, OR52N1, LY6H, APOC3, FAT2, PKD1, LRFN5…	353	4318	19235	0.946447	1	0.994148	100
	UP_SEQ_FEATURE	glycosylation site:N-linked (GlcNAc...)	70	19.5531	0.837908	PZP, HEXA, NELL1, OR2J3, APCDD1, ASAH1, NOV, UNC5B, SOSTDC1, SEMA3F, IFNG, CEACAM7, CFH, CHST14, SEPP1, CFI, PILRB, CD200R1, TMEFF2, F12, DUOXA2, SLCO4A1, SLC22A23, OR4A47, OR4M2, OR10J5, MAN1A1, EDAR, CFC1, PROC, LYZL1, ADAMTS6, CPAMD8, CD82, MFAP3, BTN3A3, SCGB2A2, FAIM2, XDH, LALBA, PRF1, GCNT2, OR5D16, NPY6R, PKD1L2, F13B, OR10G8, CRB1, OR52N1, LY6H, FAT2, PKD1, LRFN5, UGT2B28, FLRT1, TNFSF4,…	353	4129	19113	0.917925	1	1	100
Annotation Cluster 10	Category	Term	Count	%	PValue	Genes	List Total	Pop Hits	Pop Total	Fold Enrichment	Bonferroni	Benjamini	FDR
Enrichment Score: 1.009	GOTERM_BP_FAT	GO:0030193~regulation of blood coagulation	4	1.11732	0.0317414	F12, PDGFB, PDPN, PROC	262	36	13528	5.73707	1	0.999201	42.1106
	GOTERM_BP_FAT	GO:0050818~regulation of coagulation	4	1.11732	0.0442037	F12, PDGFB, PDPN, PROC	262	41	13528	5.03742	1	0.996696	53.5211
	GOTERM_BP_FAT	GO:0030195~negative regulation of blood coagulation	3	0.837989	0.0719449	F12, PDGFB, PROC	262	23	13528	6.73482	1	0.998645	71.785
	GOTERM_BP_FAT	GO:0050819~negative regulation of coagulation	3	0.837989	0.089047	F12, PDGFB, PROC	262	26	13528	5.95772	1	0.997781	79.4132
	GOTERM_BP_FAT	GO:0051241~negative regulation of multicellular organismal process	7	1.95531	0.098097	ATXN2, F12, PDGFB, IFNG, APOC3, CST3, PROC	262	164	13528	2.20387	1	0.996053	82.6178
	GOTERM_BP_FAT	GO:0032101~regulation of response to external stimulus	6	1.67598	0.19368	F12, SBNO2, PDGFB, PDPN, CCL5, PROC	262	159	13528	1.94844	1	0.997145	97.3962
	GOTERM_BP_FAT	GO:0042060~wound healing	5	1.39665	0.505218	F13B, F12, PDGFB, IGF1, PROC	262	191	13528	1.35166	1	0.998254	99.9993
Annotation Cluster 11	Category	Term	Count	%	PValue	Genes	List Total	Pop Hits	Pop Total	Fold Enrichment	Bonferroni	Benjamini	FDR
Enrichment Score: 0.983	SP_PIR_KEYWORDS	ectodermal dysplasia	5	1.39665	0.000877	KRT6B, KRT14, EDAR, GJB6, EDARADD	353	24	19235	11.3521	0.284735	0.284735	1.20801
	GOTERM_BP_FAT	GO:0042475~odontogenesis of dentine-containing tooth	4	1.11732	0.0389647	SOSTDC1, EDAR, GLI2, EDARADD	262	39	13528	5.29575	1	0.997146	49.0097
	GOTERM_BP_FAT	GO:0042476~odontogenesis	4	1.11732	0.0859818	SOSTDC1, EDAR, GLI2, EDARADD	262	54	13528	3.82471	1	0.998676	78.2073
	GOTERM_BP_FAT	GO:0007398~ectoderm development	7	1.95531	0.185761	KRT6B, TGM1, KRT14, KRT2, EDAR, GLI2, EDARADD	262	199	13528	1.81626	1	0.997419	96.9272
	GOTERM_BP_FAT	GO:0008544~epidermis development	6	1.67598	0.282387	TGM1, KRT14, KRT2, EDAR, GLI2, EDARADD	262	184	13528	1.6837	1	0.997646	99.6388
	GOTERM_BP_FAT	GO:0009913~epidermal cell differentiation	3	0.837989	0.40606	TGM1, KRT2, GLI2	262	72	13528	2.1514	1	0.998107	99.9854
	GOTERM_BP_FAT	GO:0060429~epithelium development	6	1.67598	0.443458	DVL2, GSTM3, TGM1, KRT14, KRT2, GLI2	262	227	13528	1.36476	1	0.997986	99.9951
	GOTERM_BP_FAT	GO:0030855~epithelial cell differentiation	4	1.11732	0.494711	GSTM3, TGM1, KRT14, KRT2	262	137	13528	1.50755	1	0.998263	99.9991
Annotation Cluster 12	Category	Term	Count	%	PValue	Genes	List Total	Pop Hits	Pop Total	Fold Enrichment	Bonferroni	Benjamini	FDR
Enrichment Score: 0.898	INTERPRO	IPR000591:Pleckstrin/G-protein, interacting region	3	0.837989	0.0617818	DVL2, PLEK2, PREX1	324	21	16659	7.34524	1	0.96299	61.5755
	SMART	SM00049:DEP	3	0.837989	0.0666908	DVL2, PLEK2, PREX1	185	21	9079	7.01081	0.999974	0.928636	56.265
	INTERPRO	IPR011991:Winged helix repressor DNA-binding	5	1.39665	0.492314	DVL2, E2F3, FOXI2, PLEK2, PREX1	324	187	16659	1.37478	1	0.999747	99.9962
Annotation Cluster 13	Category	Term	Count	%	PValue	Genes	List Total	Pop Hits	Pop Total	Fold Enrichment	Bonferroni	Benjamini	FDR
Enrichment Score: 0.885	UP_SEQ_FEATURE	domain:B30.2/SPRY	5	1.39665	0.064759	TRIM16L, LOC283116, SPSB2, BTN3A3, SPRYD5	353	82	19113	3.30149	1	0.999981	65.8659
	INTERPRO	IPR003877:SPla/RYanodine receptor SPRY	5	1.39665	0.0804163	TRIM16L, LOC283116, SPSB2, BTN3A3, SPRYD5	324	84	16659	3.06052	1	0.963627	71.5597
	INTERPRO	IPR001870:B302 (SPRY)-like	5	1.39665	0.088803	TRIM16L, LOC283116, SPSB2, BTN3A3, SPRYD5	324	87	16659	2.95498	1	0.968941	75.2111
	INTERPRO	IPR003879:Butyrophylin-like	4	1.11732	0.118927	TRIM16L, LOC283116, BTN3A3, SPRYD5	324	62	16659	3.3172	1	0.985796	85.0281
	INTERPRO	IPR018355:SPla/RYanodine receptor subgroup	3	0.837989	0.288905	TRIM16L, SPSB2, BTN3A3	324	55	16659	2.80455	1	0.998278	99.3986
	SMART	SM00449:SPRY	3	0.837989	0.30686	TRIM16L, SPSB2, BTN3A3	185	55	9079	2.67686	1	0.963069	98.7623
Annotation Cluster 14	Category	Term	Count	%	PValue	Genes	List Total	Pop Hits	Pop Total	Fold Enrichment	Bonferroni	Benjamini	FDR
Enrichment Score: 0.847	UP_SEQ_FEATURE	domain:Death	3	0.837989	0.135536	UNC5B, EDAR, EDARADD	353	35	19113	4.64096	1	0.999833	90.3508
	INTERPRO	IPR000488:Death	3	0.837989	0.140476	UNC5B, EDAR, EDARADD	324	34	16659	4.53676	1	0.992125	89.6727
	SMART	SM00005:DEATH	3	0.837989	0.150671	UNC5B, EDAR, EDARADD	185	34	9079	4.33021	1	0.984461	85.8698
Annotation Cluster 15	Category	Term	Count	%	PValue	Genes	List Total	Pop Hits	Pop Total	Fold Enrichment	Bonferroni	Benjamini	FDR
Enrichment Score: 0.824	SP_PIR_KEYWORDS	cytokine	8	2.23464	0.0492858	TNFSF4, CMTM2, CXCL2, IFNG, IFNA4, IFNA8, CCL5, CCL4	353	181	19235	2.4084	1	0.723939	50.3532
	GOTERM_BP_FAT	GO:0006952~defense response	19	5.30726	0.0526695	LALBA, F12, PRF1, TNFSF4, CEBPE, PDPN, NFRKB, CXCL2, CST3, SOCS6, CCL5, VARS, CCL4, VDAC1, IFNA4, IFNG, CFH, CFI, IFNA8	262	615	13528	1.59518	1	0.997477	60.0261
	GOTERM_MF_FAT	GO:0005125~cytokine activity	8	2.23464	0.0803024	TNFSF4, CMTM2, CXCL2, IFNG, IFNA4, IFNA8, CCL5, CCL4	248	195	12983	2.14773	1	0.9845	69.4816
	GOTERM_BP_FAT	GO:0009611~response to wounding	14	3.91061	0.218854	F12, TNFSF4, PDGFB, PDPN, NFRKB, CXCL2, IGF1, CCL5, CCL4, PROC, F13B, CFH, PEBP1, CFI	262	530	13528	1.36391	1	0.996814	98.4789
	GOTERM_BP_FAT	GO:0006954~inflammatory response	9	2.51397	0.289028	F12, TNFSF4, PDPN, NFRKB, CXCL2, CFH, CFI, CCL5, CCL4	262	325	13528	1.42985	1	0.997605	99.6914
	GOTERM_BP_FAT	GO:0006955~immune response	11	3.07263	0.863016	F12, SBNO2, TNFSF4, CXCL2, IFNG, CFH, CFI, CCL5, VAV1, CCL4, ATP6V0A2	262	690	13528	0.823144	1	0.99996	100
Annotation Cluster 16	Category	Term	Count	%	PValue	Genes	List Total	Pop Hits	Pop Total	Fold Enrichment	Bonferroni	Benjamini	FDR
Enrichment Score: 0.820	GOTERM_BP_FAT	GO:0007626~locomotory behavior	12	3.35196	0.0175411	ATXN1, SNCG, CMTM2, PDGFB, HEXA, SEMA3F, CXCL2, IFNG, CACNB4, SEPP1, CCL5, CCL4	262	274	13528	2.26133	1	0.999971	25.9109
	SP_PIR_KEYWORDS	antiviral	3	0.837989	0.0262814	IFNG, IFNA4, IFNA8	353	14	19235	11.6764	0.999962	0.677102	30.8566
	SP_PIR_KEYWORDS	cytokine	8	2.23464	0.0492858	TNFSF4, CMTM2, CXCL2, IFNG, IFNA4, IFNA8, CCL5, CCL4	353	181	19235	2.4084	1	0.723939	50.3532
	SP_PIR_KEYWORDS	inflammation	3	0.837989	0.0760223	CXCL2, CCL5, CCL4	353	25	19235	6.53881	1	0.830803	66.5609
	GOTERM_MF_FAT	GO:0005125~cytokine activity	8	2.23464	0.0803024	TNFSF4, CMTM2, CXCL2, IFNG, IFNA4, IFNA8, CCL5, CCL4	248	195	12983	2.14773	1	0.9845	69.4816
	GOTERM_BP_FAT	GO:0006935~chemotaxis	7	1.95531	0.0897251	CMTM2, PDGFB, SEMA3F, CXCL2, IFNG, CCL5, CCL4	262	160	13528	2.25897	1	0.997366	79.6714
	GOTERM_BP_FAT	GO:0042330~taxis	7	1.95531	0.0897251	CMTM2, PDGFB, SEMA3F, CXCL2, IFNG, CCL5, CCL4	262	160	13528	2.25897	1	0.997366	79.6714
	GOTERM_BP_FAT	GO:0007610~behavior	14	3.91061	0.121418	SNCG, CMTM2, PDGFB, HEXA, CXCL2, CACNB4, CCL5, CCL4, VDAC1, ATXN1, SEMA3F, IFNG, PEBP1, SEPP1	262	469	13528	1.5413	1	0.996736	88.8495
	KEGG_PATHWAY	hsa04623:Cytosolic DNA-sensing pathway	4	1.11732	0.129683	IFNA4, IFNA8, CCL5, CCL4	117	55	5085	3.16084	1	0.991411	80.4584
	SP_PIR_KEYWORDS	chemotaxis	4	1.11732	0.145172	CMTM2, CXCL2, CCL5, CCL4	353	72	19235	3.02723	1	0.908987	88.6183
	GOTERM_BP_FAT	GO:0009615~response to virus	5	1.39665	0.159546	IFNG, IFNA4, IFNA8, CCL5, CCL4	262	109	13528	2.36851	1	0.997296	94.7428
	KEGG_PATHWAY	hsa04650:Natural killer cell mediated cytotoxicity	6	1.67598	0.186314	PRF1, IFNG, IFNA4, IFNA8, VAV1, HCST	117	133	5085	1.96067	1	0.990975	91.1387
	INTERPRO	IPR001811:Small chemokine, interleukin-8-like	3	0.837989	0.188553	CXCL2, CCL5, CCL4	324	41	16659	3.7622	1	0.995484	95.6442
	KEGG_PATHWAY	hsa04140:Regulation of autophagy	3	0.837989	0.189499	IFNG, IFNA4, IFNA8	117	35	5085	3.72527	1	0.983625	91.538
	SP_PIR_KEYWORDS	pharmaceutical	3	0.837989	0.192326	PDGFB, CXCL2, IFNG	353	44	19235	3.71523	1	0.921904	94.8144
	SMART	SM00199:SCY	3	0.837989	0.201564	CXCL2, CCL5, CCL4	185	41	9079	3.5909	1	0.968064	93.2611
	GOTERM_MF_FAT	GO:0008009~chemokine activity	3	0.837989	0.21789	CXCL2, CCL5, CCL4	248	46	12983	3.41418	1	0.997794	96.9327
	INTERPRO	IPR012351:Four-helical cytokine, core	3	0.837989	0.224084	IFNG, IFNA4, IFNA8	324	46	16659	3.35326	1	0.997732	97.7746
	GOTERM_MF_FAT	GO:0042379~chemokine receptor binding	3	0.837989	0.239012	CXCL2, CCL5, CCL4	248	49	12983	3.20515	1	0.996159	97.9194
	KEGG_PATHWAY	hsa04060:Cytokine-cytokine receptor interaction	9	2.51397	0.247295	TNFSF4, PDGFB, CXCL2, IFNG, IFNA4, IFNA8, EDAR, CCL5, CCL4	117	262	5085	1.49295	1	0.960964	96.4533
	SP_PIR_KEYWORDS	Antiviral defense	3	0.837989	0.314133	IFNG, IFNA4, IFNA8	353	62	19235	2.63662	1	0.943911	99.4615
	KEGG_PATHWAY	hsa04620:Toll-like receptor signaling pathway	4	1.11732	0.406708	IFNA4, IFNA8, CCL5, CCL4	117	101	5085	1.72125	1	0.966822	99.7837
	SP_PIR_KEYWORDS	inflammatory response	3	0.837989	0.412875	CXCL2, CCL5, CCL4	353	77	19235	2.12299	1	0.9604	99.9375
	KEGG_PATHWAY	hsa04062:Chemokine signaling pathway	6	1.67598	0.424429	PREX1, CXCL2, GNG4, CCL5, VAV1, CCL4	117	187	5085	1.39449	1	0.957287	99.8486
	KEGG_PATHWAY	hsa04630:Jak-STAT signaling pathway	5	1.39665	0.474141	CCND2, IFNG, IFNA4, STAM, IFNA8	117	155	5085	1.40199	1	0.970463	99.9476
Annotation Cluster 17	Category	Term	Count	%	PValue	Genes	List Total	Pop Hits	Pop Total	Fold Enrichment	Bonferroni	Benjamini	FDR
Enrichment Score: 0.816	UP_SEQ_FEATURE	domain:EGF-like 1	6	1.67598	0.0711519	F12, CRB1, NELL1, FAT2, LRP6, PROC	353	120	19113	2.70722	1	0.999909	69.4252
	INTERPRO	IPR001791:Laminin G	3	0.837989	0.216928	CRB1, NELL1, FAT2	324	45	16659	3.42778	1	0.997726	97.446
	SMART	SM00282:LamG	3	0.837989	0.231463	CRB1, NELL1, FAT2	185	45	9079	3.27171	1	0.974314	95.7345
Annotation Cluster 18	Category	Term	Count	%	PValue	Genes	List Total	Pop Hits	Pop Total	Fold Enrichment	Bonferroni	Benjamini	FDR
Enrichment Score: 0.789	GOTERM_BP_FAT	GO:0048705~skeletal system morphogenesis	6	1.67598	0.065654	ZFAND5, THRA, COL13A1, PRRX1, PKD1, WWOX	262	112	13528	2.76609	1	0.998737	68.3625
	GOTERM_BP_FAT	GO:0001501~skeletal system development	11	3.07263	0.0884398	ZFAND5, THRA, COL13A1, HEXA, TRPS1, HOXD12, PRRX1, IGF1, PKD1, GLI2, WWOX	262	319	13528	1.78047	1	0.998164	79.1795
	GOTERM_BP_FAT	GO:0001503~ossification	5	1.39665	0.182141	THRA, COL13A1, IGF1, GLI2, WWOX	262	115	13528	2.24494	1	0.997829	96.6873
	GOTERM_BP_FAT	GO:0001649~osteoblast differentiation	3	0.837989	0.19412	IGF1, GLI2, WWOX	262	42	13528	3.68811	1	0.996926	97.4202
	GOTERM_BP_FAT	GO:0060348~bone development	5	1.39665	0.213769	THRA, COL13A1, IGF1, GLI2, WWOX	262	123	13528	2.09893	1	0.997056	98.3021
	GOTERM_BP_FAT	GO:0001763~morphogenesis of a branching structure	3	0.837989	0.419506	COL13A1, IGF1, GLI2	262	74	13528	2.09325	1	0.997903	99.9901
Annotation Cluster 19	Category	Term	Count	%	PValue	Genes	List Total	Pop Hits	Pop Total	Fold Enrichment	Bonferroni	Benjamini	FDR
Enrichment Score: 0.788	GOTERM_CC_FAT	GO:0046930~pore complex	6	1.67598	0.0342132	MAD2L1, RAE1, KPNA5, RANGAP1, KPNA3, VDAC1	243	95	12782	3.32216	0.999951	0.62922	36.9697
	GOTERM_CC_FAT	GO:0005643~nuclear pore	5	1.39665	0.062719	MAD2L1, RAE1, KPNA5, RANGAP1, KPNA3	243	79	12782	3.32917	1	0.732484	57.6321
	GOTERM_CC_FAT	GO:0005635~nuclear envelope	6	1.67598	0.352385	MAD2L1, HTATIP2, RAE1, KPNA5, RANGAP1, KPNA3	243	205	12782	1.53954	1	0.987992	99.685
	GOTERM_CC_FAT	GO:0012505~endomembrane system	11	3.07263	0.931709	GAD2, MAD2L1, HTATIP2, DUOXA2, RAE1, KPNA5, RANGAP1, MAN1A1, KPNA3, RAB11FIP1, SC4MOL	243	782	12782	0.739909	1	0.999776	100
Annotation Cluster 20	Category	Term	Count	%	PValue	Genes	List Total	Pop Hits	Pop Total	Fold Enrichment	Bonferroni	Benjamini	FDR
Enrichment Score: 0.777	UP_SEQ_FEATURE	domain:SOCS box	3	0.837989	0.154649	SPSB2, SOCS6, ASB7	353	38	19113	4.27456	1	0.999513	93.2608
	INTERPRO	IPR001496:SOCS protein, C-terminal	3	0.837989	0.167642	SPSB2, SOCS6, ASB7	324	38	16659	4.05921	1	0.995305	93.6203
	SMART	SM00253:SOCS	3	0.837989	0.179464	SPSB2, SOCS6, ASB7	185	38	9079	3.8744	1	0.977243	90.6531
